# Supplementary material for: Hepatocellular Carcinoma Treatment with Immune Checkpoint Inhibitors: RECA and CRAFITY Scores Reveal Distinct Clinical Courses and Highlight the Role of Systemic Inflammation in Prognosis
Source: Biomedicines. 2026 May 3;14(5):1043. doi: 10.3390/biomedicines14051043 (PMC13203940; doi:10.3390/biomedicines14051043)
Supplement: Supplementary file 1 [file biomedicines-14-01043-s001.zip]

Archive with 1 entries (1 files):
- biomedicines-4204496-supplementary.pdf
